# Supplementary material for: Intrusion Detection Datasets for IIoT and ICS: A Taxonomic Review with a Decision-Aid Scoring Rubric
Source: Sensors (Basel). 2026 Jun 27;26(13):4099. doi: 10.3390/s26134099 (PMC13363749; doi:10.3390/s26134099)
Supplement: Supplementary file 1 [file sensors-26-04099-s001.zip]

Archive with 1 entries (1 files):
- sensors-4359554-supplementary.pdf
